# Supplementary material for: Structural Optimization and Biological Activity of Pyrazole Derivatives: Virtual Computational Analysis, Recovery Assay and 3D Culture Model as Potential Predictive Tools of Effectiveness against Trypanosoma cruzi
Source: Molecules. 2021 Nov 8;26(21):6742. doi: 10.3390/molecules26216742 (PMC8587750; doi:10.3390/molecules26216742)
Supplement: Supplementary file 1 [file molecules-26-06742-s001.zip]

Archive with 2 entries (2 files):
- Supplementary data S1-S4.pdf
- Supplementary material-S5 (RMN).pdf
